# Supplementary material for: Genes associated with polymorphic variants predicting lung function are differentially expressed during human lung development
Source: Respir Res. 2016 Jul 29;17:95. doi: 10.1186/s12931-016-0410-z (PMC4966770; doi:10.1186/s12931-016-0410-z)
Supplement: Additional file 1: Table S1. — SNPs within/near 54 previously identified genes associated with lung function measures FEV1, FVC and FEV1/FVC. (XLSX 21 kb) [file 12931_2016_410_MOESM1_ESM.xlsx]

## Sheet: Sheet1
Gene	Gene name	Chromosome	Lung association	Gene Function (from GeneCards)	Reference
MFAP2	Microfibrillar-Associated Protein 2	1p36.13	FEV1/FVC	Major antigen of elastin-associated microfibrils and potentially involved in the etiology of inherited connective tissue diseases.	Soler-Artigas et al. 2011
TGFB2	Transforming Growth Factor, Beta 2	1q41	FEV1/FVC	Multifunctional cytokine which regulates proliferation, differentiation, adhesion, migration, and other functions in many cell types by transducing their signal through combinations of transmembrane type I and type II receptors (TGFBR1 and TGFBR2) and their downstream effectors, the SMAD proteins.	Soler-Artigas et al. 2011
TMEM163	Transmembrane protein 163	2p21.3	FVC	Unknown gene function.	Loth et al. 2014
EFEMP1	EGF Containing Fibulin-Like Extracellular Matrix Protein 1	2p16.1	FVC	Member of the fibulin family of extracellular matrix glycoproteins. Contains tandemly repeated epidermal growth factor-like repeats followed by a C-terminus fibulin-type domain. Binds EGFR, inducing EGFR autophosphorylation and activates downstream signalling. May play a role in cell adhesion, migration and differentiation.	Loth et al. 2014
TNS1	Tensin 1	2q35	FEV1	Protein localizes to focal adhesions, regions of the plasma membrane where the cell attaches to the extracellular matrix. Crosslinks actin filaments, potentially involved in signal transduction and cell migration.	Repapi et al. 2010
RHBDD1	Rhomboid Domain Containing 1	2q36.3	FEV1/FVC	Serine protease involved in regulated intramembrane proteolysis and the subsequent release of functional polypeptides from their membrane anchors. Functional component of endoplasmic reticulum-associated degradation (ERAD) for misfolded membrane proteins. Involved in the regulation of apoptosis.	Obeidat et al. 2011
PID1	Phosphotyrosine Interaction Domain Containing 1	2q36.3	FEV1/FVC	Increases proliferation of preadipocytes without affecting adipocytic differentiation.	Hancock et al. 2010
HDAC4	Histone Deacetylase 4	2q37.3	FEV1/FVC	Histones play critical roles in transcriptional regulation, cell cycle progression, and developmental events. Histone acetylation/deacetylation alters chromosome structure and affects transcription factor access to DNA. HDAC4 is responsible for the deacetylation of lysine residues on the N-terminal part of the core histones (H2A, H2B, H3 and H4).	Soler-Artigas et al. 2011
RARB	Retinoic Acid Receptor, Beta	3p24.2	FEV1/FVC	Member of the thyroid-steroid hormone receptor superfamily of nuclear transcriptional regulators. Binds retinoic acid and mediates cellular signalling in embryonic morphogenesis, cell growth, arrest and differentiation. Encoded protein thought to limit growth of many cell types by regulating gene expression.	Soler-Artigas et al. 2011
MECOM	MDS1 And EVI1 Complex Locus	3q26.2	FEV1	Transcriptional regulator binding to DNA sequences in the promoter region of target genes and positively or negatively regulating their expression. Oncogene which plays a role in development, cell proliferation and differentiation. May also play a role in apoptosis through regulation of the JNK and TGF-beta signaling.	Soler-Artigas et al. 2011
FAM13A	Family With Sequence Similarity 13, Member A	4q22.1	FEV1/FVC	Susceptibility loci for IPF and COPD.	Hancock et al. 2010
FLJ20184 (ARHGEF38)	Hypothetical protein FLJ20184	4q24	FEV1	Unknown gene function.	Hancock et al. 2010
INTS12	Integrator Complex Subunit 12	4q24	FEV1	INTS12 is a subunit of the Integrator complex, which associates with the C-terminal domain of RNA polymerase II large subunit POLR2A and mediates 3-prime end processing of small nuclear RNAs U1 and U2.	Repapi et al. 2010 and Hancock et al. 2010
GSTCD	Glutathione S-Transferase, C-Terminal Domain Containing	4q24	FEV1	GSTCD is so named because of homology with the glutathione S-transferase (GST) super family of enzymes. GSTs are also involved in the detoxification of products of oxidative stress and synthesis of steroid hormones. They also have an increasingly appreciated role in cell signalling pathways including regulation of Jun N-terminal kinase and the modulation of ryanodine receptor calcium channels. Ho…	Repapi et al. 2010 and Hancock et al. 2010
NPNT	Nephronectin	4q24	FEV1	May play a role in the development and function of various tissues, regulating cell adhesion, spreading and survival through the binding of several integrins. Functional ligand of integrin alpha-8/beta-1 in kidney development.	Hancock et al. 2010
HHIP	Hedgehog Interacting Protein	4q31.21	FEV1 and FEV1/FVC	Morphogen for a wide range of processes in embryonic development. Interacts with all three hedgehog family members, SHH, IHH and DHH. Single nucleotide polymorphisms (SNPs) near this gene are significantly associated with risk of chronic obstructive pulmonary disease (COPD) (ref).	Repapi et al. 2010 and Hancock et al. 2010
ADCY2	Adenylate Cyclase 2	5p15.31	FEV1	Encodes an adenylate cyclase that catalyzes the formation of cAMP from ATP. Functions of this enzyme are diverse. Perturbations in adenylyl cyclase activity has been implicated in alcohol and opioid addiction and is associated with human diseases, including thyroid adenoma, male precocious puberty and chondrodysplasia.	Hancock et al. 2010
PDE4D	Phosphodiesterase 4D, cAMP-Specific	5q12.1	FEV1	3',5'-cyclic-AMP phosphodiesterase which regulates the cellular levels, localization and duration of action of the second messenger cAMP by controlling the rate of degradation. Functions include vascular smooth muscle proliferation and contraction and immune cell activation.	Obeidat et al. 2011
SPATA9	Spermatogenesis Associated 9	5q15	FEV1/FVC	May play a role in testicular development/spermatogenesis and may be an important factor in male fertility.	Soler-Artigas et al. 2011
HTR4	5-Hydroxytryptamine (Serotonin) Receptor 4, G Protein-Coupled	5q32	FEV1, FEV1/FVC	G protein coupled serotonin receptor that stimulates cAMP production in response to serotonin (5-hydroxytryptamine). Gene product is a glycosylated transmembrane protein that functions in both the peripheral and central nervous system to modulate the release of various neurotransmitters. Receptors are located primarily in nigrostriatal and mesolimbic systems and smooth muscle playing roles in mem…	Repapi et al. 2010 and Hancock et al. 2010
ADAM19	ADAM Metallopeptidase Domain 19	5q33.3	FEV1/FVC	Type I transmembrane protein that has been implicated in a variety of biological processes involving cell-cell and cell-matrix interactions, including fertilization, muscle development, and neurogenesis. Is a marker for dendritic cell differentiation. Active metalloproteinase proposed to play a role in pathological processes, such as cancer, inflammatory diseases, renal diseases, and Alzheimer's …	Hancock et al. 2010
BMP6	Bone Morphogenetic Protein 6	6p24.3	FVC	Bone morphogenetic proteins are secreted signalling molecules that induce ectopic bone growth. Expressed early in embryogenesis and has a proposed role in early development. Induces cartilage and bone formation.	Loth et al. 2014
ZKSCAN3	Zinc Finger With KRAB And SCAN Domains 3	6p22.1	FEV1	Transcriptional factor that acts as a repressor of autophagy. Associates with chromatin at the ITGB4 and VEGF promoters. Can also act as a transcription activator and promote cancer cell progression and/or migation in various tumors and myelomas.	Soler-Artigas et al. 2011
AIF1	Allograft Inflammatory Factor 1	6p21.33	FEV1/FVC	Actin-binding protein that enhances membrane ruffling and RAC activation, playing a role in phagocytosis. May play a role in macrophage activation and function and in vascular inflammation. Is induced by cytokines and interferon.	Obeidat et al. 2011
NCR3	Natural Cytotoxicity Triggering Receptor 3	6p21.33	FEV1/FVC	Cytotoxicity-activating receptor that contributes to the increased efficiency of activated natural killer (NK) cells to mediate tumour cell lysis. Interacts with CD3-zeta (CD247), a T-cell receptor.	Soler-Artigas et al. 2011
AGER	Advanced Glycosylation End Product-Specific Receptor	6p21.32	FEV1/FVC	Member of the immunoglobulin superfamily of cell surface receptors. Multiligand receptor which interacts with AGE and other molecules implicated in homeostasis, development, inflammation, and certain diseases, such as Diabetes and Alzheimer's disease. AGE/RAGE signaling plays an important role in regulating the production/expression of TNF-alpha and oxidative stress. Interaction with ligand trigg…	Repapi et al. 2010 and Hancock et al. 2010
NOTCH4	Notch4	6p21.32	FEV1/FVC	Plays a role in a variety of developmental processes by controlling cell fate decisions. Encoded protein functions as a receptor for membrane bound ligands, and may play a role in vascular, renal and hepatic development. Receptor for membrane-bound ligands Jagged1, Jagged2 and Delta1 to regulate cell-fate determination. Affects the implementation of differentiation, proliferation and apoptotic pr…	Repapi et al. 2010 and Hancock et al. 2010
DAAM2	Dishevelled Associated Activator Of Morphogenesis 2	6p21.2	FEV1/FVC	Potentially involved Rho GTPase and actin binding.	Repapi et al. 2010
ARMC2	Armadillo Repeat Containing 2	6q21	FEV1/FVC	Unknown gene function.	Soler-Artigas et al. 2011
TSPYL4	TSPY-Like 4	6q22.1	FEV1	Unknown gene function.	Hancock et al. 2010
GPR126	G Protein-Coupled Receptor 126	6q24.1	FEV1/FVC	Encodes a G protein-coupled receptor and is upregulated in human umbilical vein endothelial cells. Variations in this gene can affect a person's stature. May be required for normal differentiation of promyelinating Schwann cells and for normal myelination of axons. Potentially signals through G-proteins to transiently elevate cAMP levels.	Hancock et al. 2010
MTHFD1L	Methylenetetrahydrofolate Dehydrogenase (NADP+ Dependent) 1-like	6q25.1	FEV1	Involved in the synthesis of tetrahydrofolate (THF) in the mitochondrion. THF is important in the de novo synthesis of purines and thymidylate and in the regeneration of methionine from homocysteine.	Obeidat et al. 2011
ESR1	Estrogen Receptor 1	6q25.1	FEV1/FVC	Estrogen receptor, a ligand-activated transcription factor composed of several domains important for hormone binding, DNA binding, and activation of transcription. Its ligand, Estrogen, controls many cellular processes including maintenance, growth, differentiation and function of the reproductive system, skeleton and cardiovascular and nervous systems.	Obeidat et al. 2011
NAT2	N-Acetyltransferase 2 (Arylamine N-Acetyltransferase)	8p22	FEV1	Enzyme that catalyses the N- or O-acetylation of various arylamine and heterocyclic amine substrates and is able to bioactivate several known carcinogens.	Obeidat et al. 2011
PTCH1	Patched1	9q22.32	FEV1/FVC	Receptor for SHH, DHH and IHH, secreted molecules implicated in the formation of embryonic structures. PTCH1 acts as a tumour suppressor. Associates with the smoothened protein (SMO) to transduce the hedgehog's proteins signal.	Hancock et al. 2010
CDC123	Cell Division Cycle 123	10p13	FEV1 and FEV1/FVC	Unknown gene function.	Soler-Artigas et al. 2011
C10orf11	Chromosome 10 Open Reading Frame 11	10q22.2	FEV1	Required for melanocyte differentiation.	Soler-Artigas et al. 2011
HSD17B12	Hydroxysteroid (17-Beta) Dehydrogenase 12	11p11.2	FVC	Catalyzes the transformation of estrone (E1) into estradiol (E2), suggesting a central role in estrogen formation. Enzyme is also involved in fatty acid elongation.	Loth et al. 2014
PRDM11	PR Domain Containing 11	11p11.2	FVC	Unknown gene function.	Loth et al. 2014
CNTN5	Contactin 5	11q22.1	FEV1	Contactins mediate cell surface interactions during nervous system development. It may play a role in the formation of axon connections in the developing nervous system.	Obeidat et al. 2011
LRP1	Low Density Lipoprotein Receptor-Related Protein 1	12q13.3	FEV1/FVC	Endocytic receptor involved in endocytosis and in phagocytosis of apoptotic cells. Required for early embryonic development and cellular lipid homeostasis.	Soler-Artigas et al. 2011
CCDC38	Coiled-Coil Domain Containing 38	12q23.1	FEV1/FVC	Unknown gene function. Implicated in resistance to related airflow obstruction (Wain, LV. 2014).	Soler-Artigas et al. 2011
TRPV4	Transient Receptor Potential Cation Channel, Subfamily V, Member 4	12q24.11	FEV1	A Ca2+-permeable, non-selective cation channel that is thought to be involved in the regulation of systemic osmotic pressure. Promotes cell-cell junction formation in skin keratinocytes and plays an important role in the formation and/or maintenance of functional intercellular barriers.	Obeidat et al. 2011
SERPINA1	Serpin Peptidase Inhibitor, Clade A (Alpha-1 Antiproteinase, Antitrypsin), Member 1	14q32.13	FEV1	Secreted protein is a serine protease inhibitor whose targets include elastase, plasmin, thrombin, trypsin, chymotrypsin, and plasminogen activator. Diseases associated with SERPINA1 include emphysema due to AAT deficiency, and hepatic tuberculosis. Its major physiological function is the protection of the lower respiratory tract against proteolytic destruction by human leukocyte elastase.	Obeidat et al. 2011
THSD4	Thrombospondin, Type I, Domain Containing 4	15q23	FEV1/FVC	Attenuates TGFB signalling and promotes FBN1 matrix assembly.	Repapi et al. 2010
ABCC1	ATP-Binding Cassette, Sub-Family C (CFTR/MRP), Member 1	16p13.11	FEV1/FVC	Member of the superfamily of ATP-binding cassette (ABC) transporters which transport various molecules across extra-and intra-cellular membranes. Involved in multi-drug resistance.	Obeidat et al. 2011
MMP15	Matrix Metallopeptidase 15	16q21	FEV1/FVC	Matrix metalloproteinase (MMP) that degrades various components of the extracellular matrix in normal physiological processes, such as embryonic development, reproduction, and tissue remodeling, as well as in disease processes, such as arthritis and metastasis. MMPs play a central role in cell proliferation, migration, differentiation, angiogenesis, apoptosis and host defences.	Soler-Artigas et al. 2011
CFDP1	Craniofacial Development Protein 1	16q23.1	FEV1/FVC	May play a role during embryogenesis.	Soler-Artigas et al. 2011
WWOX	WW Domain Containing Oxidoreductase	16q23.1	FVC	WW domain-containing proteins play important roles regulating degradation, transcription, and RNA splicing. Putative oxidoreductase potentially involved in apoptosis and tumour suppression.	Loth et al. 2014
KCNJ2	Potassium Inwardly-Rectifying Channel, Subfamily J, Member	17q24.3	FVC	Integral membrane protein and inward-rectifier type potassium channel. Has a greater tendency to allow potassium to flow into a cell rather than out of a cell. Participates in establishing action potential waveform and excitability of neuronal and muscle tissues.	Loth et al. 2014
BCL2	B-Cell CLL/Lymphoma 2	18q21.33	FEV1	Encodes an integral outer mitochondrial membrane protein that blocks the apoptotic death of some cells such as lymphocytes.	Obeidat et al. 2011
CD22	CD22 Molecule	19q13.12	FEV1/FVC	Mediates B-cell B-cell interactions. May be involved in the localization of B-cells in lymphoid tissues. Upon ligand induced tyrosine phosphorylation in the immune response seems to be involved in regulation of B-cell antigen receptor signalling.	Obeidat et al. 2011
MACROD2	MACRO Domain Containing 2	20p12.1	FEV1	Removes ADP-ribose from glutamate residues in proteins bearing a single ADP-ribose moiety.	Obeidat et al. 2011
KCNE2	Potassium Voltage-Gated Channel, Isk-Related Family, Member 2	21q22.11	FEV1/FVC	Encodes a member of the potassium channel, voltage-gated, isk-related subfamily. Small integral membrane subunit that assembles with the KCNH2 gene product, a pore-forming protein, to alter its function. This gene is expressed in heart and muscle and the gene mutations are associated with cardiac arrhythmia.	Soler-Artigas et al. 2011
