# Supplementary material for: Genes associated with polymorphic variants predicting lung function are differentially expressed during human lung development
Source: Respir Res. 2016 Jul 29;17:95. doi: 10.1186/s12931-016-0410-z (PMC4966770; doi:10.1186/s12931-016-0410-z)
Supplement: Additional file 2: Table S2. — Expression array probes and results annotated to 54 genes associated with lung function. Probe ID = Affymetrix U133 Plus 2 array probe ID, LogFC = log fold change, AveExpr = average expression throughout development, t = t-statistic describing differential expression, adj.P.Value = Adjusted p value controlling for false discovery rate. Beta coefficient corresponds to the mean change in gene expression per day during the studied period (7–22 weeks of gestational age). (XLSX 37 kb) [file 12931_2016_410_MOESM2_ESM.xlsx]

## Sheet: Sheet1
Gene name	Chromosome	Lung function association	Reference	Probe ID	LogFC	AveExpr	t	P.Value	adj.P.Val
MFAP2	1p36.13	FEV1/FVC	Soler-Artigas et al 2011	203417_at	-0.00565785	10.6593	-2.16954	0.0361429	0.108589
TGFB2	1q41	FEV1/FVC	Soler-Artigas et al 2011	209908_s_at	-0.00371065	5.34583	-1.18325	0.243809	0.414588
				209909_s_at	-0.00644343	7.25794	-1.76456	0.0854011	0.19991
				220407_s_at	-0.00521144	6.85578	-1.61575	0.11414	0.245568
				220406_at	0.00196847	4.85929	1.55433	0.128114	0.266364
				228121_at	0.000777733	9.21213	0.384956	0.702343	0.816322
TMEM163	2p21.3	FVC	Loth et al 2014	1552626_a_at	0.0219712	5.66175	8.90749	5.64e-11	1.71268e-08
				223503_at	0.0328382	6.18013	9.56039	8.23e-12	4.23021e-09
EFEMP1	2p16.1	FVC	Loth et al 2014	201842_s_at	0.0048133	9.4976	1.76184	0.0858662	0.200682
				201843_s_at	0.0079402	7.80065	2.29488	0.0271567	0.0877435
				228421_s_at	0.0006797	4.14154	0.480483	0.633545	0.76681
TNS1	2q35	FEV1	Repapi et al 2010	221246_x_at	0.00651077	6.37704	4.76907	2.54466e-05	0.000416181
				218863_s_at	0.00238209	4.26122	1.26766	0.21237	0.377666
RHBDD1	2q36.3	FEV1/FVC	Obeidat et al 2011	233164_x_at	0.00294131	4.89577	1.86879	0.0691107	0.172444
				243898_at	0.00155788	3.63415	1.42331	0.162529	0.31452
				226945_at	3.62338e-05	6.37307	0.0268847	0.978688	0.987955
				226948_at	0.000749252	5.91797	0.416583	0.679248	0.799936
				1570031_at	-0.000718754	3.21533	-0.796318	0.430626	0.601036
				227414_at	0.00241461	6.00298	1.43577	0.158973	0.309505
PID1	2q36.3	FEV1/FVC	Hancock et al 2010	237866_at	0.000984917	3.38953	1.12788	0.266201	0.439622
				237867_s_at	-0.0018022	4.04483	-1.05256	0.298964	0.474562
				219093_at	0.000608261	7.55887	0.226214	0.822207	0.896555
				1564744_at	0.000881522	3.53899	0.739326	0.464098	0.630768
				1559910_at	0.00347769	6.32555	1.26847	0.212085	0.377368
HDAC4	2q37.3	FEV1/FVC	Soler-Artigas et al 2011	204225_at	-0.0044995	7.04992	-2.17097	0.0360269	0.108346
				1554322_a_at	0.0014282	4.52324	0.830547	0.411241	0.583804
				232225_at	0.00275866	5.04504	1.36309	0.180606	0.338265
				240870_at	0.00440778	5.69263	2.51186	0.0162203	0.0597463
				1553747_at	-0.000505891	3.3763	-0.378098	0.70739	0.819627
RARB	3p24.2	FEV1/FVC	Soler-Artigas et al 2011	231673_at	0.00115159	4.54867	0.860263	0.394856	0.569399
				208412_s_at	-0.00555777	4.38907	-3.16381	0.00299993	0.0168746
				208413_at	0.000496746	3.5561	0.565541	0.574917	0.722047
				208530_s_at	-0.00688683	6.49855	-2.84256	0.00706016	0.0321898
				205080_at	-0.00239841	8.14318	-1.55754	0.127351	0.265255
				217020_at	0.00426686	4.68097	3.2889	0.00212534	0.0129633
				211987_at	-0.00440297	10.3735	-4.26593	0.000121162	0.00140907
MECOM	3q26.2	FEV1	Soler-Artigas et al 2011	208434_at	0.00576713	4.24328	3.70209	0.000654463	0.00527148
				237269_at	0.00844308	6.11173	2.919	0.0057826	0.0276778
				241635_at	0.00462254	4.89763	1.76922	0.084609	0.198583
				241628_at	-0.000136617	4.1282	-0.100919	0.920127	0.955371
				238370_x_at	-0.000196562	4.8804	-0.044597	0.964653	0.980664
				238375_at	-0.000861678	3.80458	-0.324211	0.747496	0.847743
FAM13A	4q22.1	FEV1/FVC	Hancock et al 2010	1558711_at	0.00377715	5.47834	2.42119	0.0201802	0.0704404
				202972_s_at	0.00841944	8.38736	2.51218	0.0162077	0.0597151
				202973_x_at	0.00923174	9.71427	3.62402	0.000821081	0.00629541
				217047_s_at	0.00879242	9.42047	3.41453	0.00149468	0.00993335
				243020_at	0.0117218	5.90747	3.54414	0.00103355	0.00750365
				240047_at	-5.94328e-06	3.65238	-0.00571999	0.995465	0.997262
				232628_at	0.0154821	8.12283	2.93205	0.00558742	0.0270013
FLJ20184 (ARHGEF38)	4q24	FEV1	Hancock et al 2010	221119_at?	0.00420758	4.30386	2.94555	0.00539188	0.0263026
				237128_at	0.00597944	4.53931	3.27648	0.00219989	0.0133031
INTS12	4q24	FEV1	Repapi et al 2010 and Hancock et al 2010	218616_at	-0.00402569	8.22481	-1.73181	0.0911429	0.209644
GSTCD	4q24	FEV1	Repapi et al 2010 and Hancock et al 2010	220063_at	-0.00374869	5.61442	-2.30587	0.0264731	0.0861713
				1554518_at	-0.0054719	5.79997	-3.22047	0.00256823	0.0149923
				241126_at	0.00120045	3.46187	1.02415	0.312018	0.487849
				235387_at	-0.0115404	6.32358	-4.47757	6.31694e-05	0.000854475
NPNT	4q24	FEV1	Hancock et al 2010	244747_at	-8.35537e-05	4.36399	-0.0562164	0.955454	0.975276
				225911_at	0.0113676	9.01161	6.38841	1.44237e-07	6.65496e-06
HHIP	4q31.32	FEV1 and FEV1/FVC	Repapi et al 2010 and Hancock et al 2010	223775_at	0.00692031	5.85124	1.82634	0.075395	0.183512
				1556037_s_at	0.0138319	7.44921	5.77306	1.0401e-06	3.23107e-05
				234144_at	0.00339023	5.03065	1.38483	0.173908	0.329719
				237466_s_at	0.0119547	7.80684	3.88085	0.000386757	0.00350796
ADCY2	5p15.31	FEV1	Hancock et al 2010	213217_at	-0.00134798	6.98008	-0.634119	0.529673	0.685701
				213219_at	0.00101411	3.41	0.695746	0.490678	0.65347
PDE4D	5q12.1	FEV1	Obeidat et al 2011	228962_at	0.000242909	5.29319	0.137918	0.891009	0.938291
				204491_at	0.00525921	7.54662	2.99278	0.00475747	0.023941
				210836_x_at	0.00459354	4.09079	2.66326	0.0111572	0.0452036
				210837_s_at	0.00618254	3.76349	3.10047	0.00356358	0.0192111
				211840_s_at	0.00405779	4.4803	2.47442	0.0177605	0.0639936
				236610_at	0.0104328	5.78675	3.32888	0.00190127	0.0119389
				1556331_a_at	0.00461779	4.63005	1.72991	0.0914852	0.210255
				243586_at	0.00499453	5.33937	1.77544	0.0835611	0.197063
				1554717_a_at	0.00338037	3.96679	2.31258	0.0260634	0.0851571
				1556763_at	0.00070947	4.83824	0.353638	0.725498	0.832509
				1556764_s_at	0.0061114	4.92433	1.77168	0.0841941	0.197935
				244387_at	0.00218091	7.15498	0.583905	0.562617	0.712326
SPATA9	5q15	FEV1/FVC	Soler-Artigas et al 2011	239142_at	-0.00176199	5.36938	-0.992309	0.327111	0.503017
				223840_s_at	-0.000338431	3.65941	-0.402431	0.689546	0.807542
				223841_s_at	0.000365832	3.28546	0.431569	0.668411	0.79183
				236305_at	-0.000489216	3.90022	-0.407982	0.685498	0.804629
HTR4	5q32	FEV1 and FEV1/FVC	Repapi et al 2010 and Hancock et al 2010	216939_s_at	0.000912967	3.29989	0.967247	0.339329	0.515643
				207577_at	0.00238231	3.69802	3.32421	0.00192623	0.0120527
				207578_s_at	0.000759947	7.04724	0.385471	0.701965	0.816039
ADAM19	5q33.3	FEV1/FVC	Hancock et al 2010	209765_at	0.00552705	6.57769	3.50635	0.00115158	0.00810853
				221128_at	-0.000621974	4.97112	-0.373995	0.710416	0.821897
				1559478_at	0.00276265	4.96648	1.62937	0.111217	0.241245
				234208_at	0.00572871	5.86771	3.54794	0.00102234	0.00743865
				234641_at	0.000728179	3.0794	1.02074	0.313613	0.489391
BMP6	6p24.3	FVC	Loth et al 2014	206176_at	0.0006534	5.0664	0.351355	0.727197	0.833672
				215042_at	0.00519	4.12317	3.36619	0.0017126	0.0110084
				241141_at	0.0004276	3.99884	0.450952	0.6545	0.782044
ZKSCAN3	6p22.1	FEV1	Soler-Artigas et al 2011	1562303_at	-0.00194317	3.74006	-1.36208	0.180921	0.338662
				1562305_x_at	0.000279017	3.6856	0.249898	0.803966	0.884995
				211773_s_at	0.000386068	6.26806	0.282321	0.779178	0.868604
				235840_at	-0.00148951	5.74312	-0.573538	0.569545	0.717938
AIF1	6p21.33	FEV1/FVC	Obeidat et al 2011	213095_x_at	0.00225634	6.84152	1.2576	0.21595	0.382009
				209901_x_at	-0.000672668	6.42758	-0.400001	0.69132	0.808944
				207823_s_at	0.00710764	4.06433	4.31928	0.000102899	0.00124194
				215051_x_at	0.00171304	7.48506	0.96228	0.341786	0.518081
NCR3	6p21.33	FEV1/FVC	Soler-Artigas et al 2011	210763_x_at	0.000120737	4.19535	0.110731	0.912392	0.950463
				211583_x_at	0.000101079	4.20481	0.084089	0.933412	0.963129
				211010_s_at	0.000772499	4.18246	0.570831	0.57136	0.719256
AGER	6p21.32	FEV1/FVC	Repapi et al 2010 and Hancock et al 2010	217046_s_at	0.00658571	5.68678	2.96853	0.00507401	0.025147
				210081_at	0.0150551	6.3418	5.08074	9.50937e-06	0.000190658
				202875_s_at	-0.00394651	6.57816	-1.7472	0.0884063	0.20504
NOTCH4	6p21.32	FEV1/FVC	Repapi et al 2010 and Hancock et al 2010	205247_at	0.00770768	7.17035	4.22022	0.000139303	0.00157657
DAAM2	6p21.2	FEV1/FVC	Repapi et al 2010	212793_at	-0.00761134	7.80257	-3.50575	0.00115357	0.00811519
ARMC2	6q21	FEV1/FVC	Soler-Artigas et al 2011	223866_at	0.00657772	4.01068	4.94229	1.4744e-05	0.000269519
TSPYL4	6q22.1	FEV1	Hancock et al 2010	212928_at	-0.00748988	9.90356	-4.84259	2.01939e-05	0.000347776
GPR126	6q24.1	FEV1/FVC	Hancock et al 2010	213094_at	-0.00258361	9.72931	-1.77134	0.084251	0.198024
				1553025_at	0.00414668	3.76566	3.16327	0.0030043	0.016894
MTHFD1L	6q25.1	FEV1	Obeidat et al 2011	225520_at	-0.0103665	7.2193	-3.43386	0.00141517	0.00952251
				225518_x_at	-0.000624528	3.59482	-0.835701	0.40837	0.581438
				231094_s_at	-0.00516811	5.7776	-4.34802	9.42066e-05	0.00116008
				1561125_at	-0.000834404	3.8039	-0.673133	0.504798	0.665527
				241878_at	-0.000419275	5.12752	-0.249484	0.804284	0.885221
				240552_at	-0.000733256	4.98084	-0.375613	0.709222	0.820914
ESR1	6q25.1	FEV1/FVC	Obeidat et al 2011	205225_at	0.00225495	3.36773	1.69574	0.0978373	0.220406
				211627_x_at	6.4381e-05	3.25974	0.0691387	0.945229	0.969515
				211235_s_at	0.00227832	4.68116	1.21705	0.230834	0.399407
				211234_x_at	-0.000790585	5.05801	-0.522506	0.604248	0.744435
				207672_at	0.00295215	3.36266	3.16759	0.00296907	0.0167493
				211233_x_at	0.000674798	4.62098	0.426638	0.671969	0.794308
				215551_at	-0.00193152	3.95837	-1.93174	0.0606171	0.157361
				215552_s_at	-1.10704e-05	3.95814	-0.00746895	0.994078	0.996661
				234275_at	0.00064465	4.36765	0.646316	0.521828	0.679462
				217190_x_at	-0.00457594	4.10243	-3.03581	0.00424115	0.0219422
NAT2	8p22	FEV1	Obeidat et al 2011	206797_at	-0.000296156	4.95405	-0.140364	0.889088	0.937062
PTCH1	9q22.32	FEV1/FVC	Hancock et al 2010	209815_at	-0.0123042	10.3647	-6.70548	5.22924e-08	2.95575e-06
				209816_at	-0.010953	5.26501	-3.15448	0.00307726	0.0171823
				208522_s_at	-0.00537055	4.70218	-3.34925	0.00179593	0.0114204
				1555520_at	-0.00824192	6.15334	-1.77578	0.0835052	0.196973
				238754_at	-0.000297782	4.8615	-0.196321	0.845369	0.910912
CDC123	10p13	FEV1 and FEV1/FVC	Soler-Artigas et al 2011	223100_s_at	-0.00901599	8.64495	-5.54895	2.13435e-06	5.72038e-05
				201725_at	-0.00969355	8.47848	-5.53131	2.25849e-06	5.96536e-05
C10orf11	10q22.3	FEV1	Soler-Artigas et al 2011	223703_at	0.00805422	5.90464	3.26513	0.00227019	0.0136264
				240772_at	0.0134878	4.28643	3.26495	0.00227132	0.0136317
				244186_at	0.00110501	4.27996	0.777501	0.441513	0.61114
HSD17B12	11p11.2	FVC	Loth et al 2014	1554121_at	0.0014669	3.41809	1.6669	0.103478	0.229341
				1554122_a_at	-0.0006891	4.53084	-0.423814	0.674009	0.795894
				1559518_at	-0.0006796	3.40446	-0.860715	0.39461	0.569135
				217869_at	0.000785	9.95086	0.512511	0.611159	0.749621
PRDM11	11p11.2	FVC	Loth et al 2014	1559567_at	-0.0004193	4.30439	-0.261304	0.795221	0.879566
				220571_at	-0.0014166	4.43614	-0.949014	0.348407	0.524943
				229687_s_at	-0.014587	7.65441	-6.38549	1.46e-07	6.68932e-06
				229688_at	-0.0076778	6.00128	-3.68099	0.000696	0.0055389
				233067_at	-0.0056883	4.95682	-3.45902	0.0013177	0.00900029
				239763_at	0.002805	6.42257	2.04501	0.0475844	0.132475
CNTN5	11q21.1	FEV1	Obeidat et al 2011	207452_s_at	-0.000218664	3.4056	-0.226896	0.82168	0.89616
				244632_at	0.0010648	3.14212	1.37028	0.178368	0.335449
LRP1	12q13.3	FEV1/FVC	Soler-Artigas et al 2011	200784_s_at	0.00338523	6.69142	1.61528	0.114243	0.24576
				200785_s_at	0.00081459	6.9239	0.401571	0.690173	0.808017
				1555353_at	0.000967371	3.66165	0.487168	0.628842	0.763348
				1569042_at	0.00138518	3.63599	0.981521	0.332333	0.508182
CCDC38	12q23.1	FEV1/FVC	Soler-Artigas et al 2011	1557620_a_at	0.000413623	4.03532	0.300267	0.765554	0.859678
TRPV4	12q24.11	FEV1	Obeidat et al 2011	219516_at	-0.003952	5.16464	-2.3076	0.0263668	0.0859255
SERPINA1	14q32.13	FEV1	Obeidat et al 2011	230318_at	0.00103911	4.3142	0.656725	0.515182	0.673913
				202833_s_at	-0.0103029	4.45095	-1.30672	0.198897	0.36165
THSD4	15q23	FEV1/FVC	Repapi et al 2010	1555816_at	-0.00140519	3.1415	-2.04864	0.0472101	0.131766
				1555817_s_at	0.00051146	3.41811	0.499613	0.62013	0.756535
				222835_at	-0.00744629	7.78979	-3.33641	0.00186166	0.0117496
				232855_at	-0.000232322	3.8755	-0.231712	0.817962	0.893861
				219153_s_at	0.00245749	3.74927	1.8061	0.078557	0.188837
				232944_at	1.88597e-05	4.25004	0.009209	0.992698	0.995922
ABCC1	16p13.11	FEV1/FVC	Obeidat et al 2011	202805_s_at	0.00114495	5.5012	0.644034	0.523291	0.680457
				202804_at	0.00105684	8.35801	0.738325	0.464699	0.631271
MMP15	16q21	FEV1/FVC	Soler-Artigas et al 2011	243883_at	0.00110109	4.72039	0.766317	0.448062	0.617074
				203365_s_at	0.00418475	6.80414	1.98156	0.0545469	0.145893
CFDP1	16q23.1	FEV1/FVC	Soler-Artigas et al 2011	203166_at	-0.00179589	9.48949	-1.3611	0.181229	0.339044
				210701_at	0.00127939	6.86093	0.354354	0.724966	0.832214
WWOX	16q23.1	FVC	Loth et al 2014	210695_s_at	-0.0006496	7.18088	-0.426959	0.671736	0.794148
				219077_s_at	0.0011999	7.71077	0.434268	0.666466	0.790572
				221147_x_at	-0.0017568	5.59955	-1.07474	0.28904	0.464182
				223747_x_at	-0.001092	4.44683	-0.651744	0.518356	0.676625
				223868_s_at	-0.0082566	4.57749	-4.04471	0.000237	0.002401
KCNJ2	17q24.3	FVC	Loth et al 2014	206765_at	0.0107265	7.29716	2.15773	0.0371131	0.110635
BCL2	18q21.33	FEV1	Obeidat et al 2011	203685_at	-0.0052056	6.69718	-2.51056	0.0162716	0.0598848
				203684_s_at	-0.00423788	4.51173	-3.73709	0.000590842	0.00487318
				237837_at	0.00173063	3.25107	1.98611	0.0540203	0.144932
				232614_at	0.0016719	5.27888	0.771895	0.444789	0.614003
				232210_at	-0.0028746	5.52476	-0.998193	0.324286	0.500148
				244035_at	0.000105373	4.89688	0.0459586	0.963576	0.980012
				207004_at	-0.00781404	5.03704	-5.7981	9.59747e-07	3.03494e-05
				207005_s_at	-0.000362046	4.53771	-0.28494	0.777184	0.867301
CD22	19q13.12	FEV1/FVC	Obeidat et al 2011	220674_at	-0.00141459	4.12167	-1.12607	0.266959	0.440435
				38521_at	0.00116442	5.85575	0.740323	0.4635	0.630388
				204581_at	0.00104615	5.40129	0.437745	0.663965	0.788854
				217422_s_at	0.000868598	3.99287	0.386418	0.701269	0.81549
MACROD2	20p12.1	FEV1	Obeidat et al 2011	1563209_a_at	0.00123676	4.82686	0.866359	0.391547	0.566434
KCNE2	21q22.11	FEV1/FVC	Soler-Artigas et al 2011	221095_s_at	0.000811467	4.73959	0.586605	0.56082	0.710825
