# Supplementary material for: Genes associated with polymorphic variants predicting lung function are differentially expressed during human lung development
Source: Respir Res. 2016 Jul 29;17:95. doi: 10.1186/s12931-016-0410-z (PMC4966770; doi:10.1186/s12931-016-0410-z)
Supplement: Additional file 8: Table S4. — Evidence of regulated expression (by LD and Blood eQTL) in 5 top differentially expressed genes associated with lung function. SNP = single nucleotide polymorphism, LD = linkage disequilibrium, Chr = chromosome, FDR = false discovery rate, eQTL = expression quantitative loci. (XLSX 28 kb) [file 12931_2016_410_MOESM8_ESM.xlsx]

## Sheet: Sheet1
Top 5 genes: SNP's linked to lung function LD R2 over 0.8 and blood eQTL with FDR 0.5
Gene	SNP	SNP in LD (hg19)	LD (r²) > 0.8	P-value	SNP	SNP Chr.	SNP Chr. Position	Probe	Probe Chr.	Probe Chr. position	SNP Alleles	Minor Allele	Z-score	Gene name	FDR	eQTL
CDC123	rs7068966	rs2271804	0.88	None
		rs150427962	0.81	None
		rs17566555	0.95	None
		rs7068966	1	None
		rs7090277	1	None
		rs57062879	0.99	None
		rs111719683	0.97	None
		rs11257613	0.97	None
		rs5783244	0.96	None
		rs2001546	0.97	None
		rs36042706	0.81	None
		rs4469792	0.82	None
		rs4750193	0.8	None
		rs11257619	0.8	None
		rs12767576	0.8	None
		rs4545446	0.8	None
		rs12098287	0.8	None
		rs4747972	0.8	None
PTCH1	rs16909898	rs59925771	0.96	None
		rs2282043	0.99	5.55283e-18	rs2282043	9	97252429	1410289	9	97246526	T/C	T	8.64	PTCH1	0	Cis
		rs75259420	0.99	None
		rs28583690	0.99	None
		rs28457693	0.87	None
		rs28377268	0.86	None
		rs867452	0.88	None
		rs28493225	0.97	None
		rs28494679	0.88	None
		rs28535536	0.88	None
		rs59015093	0.88	None
		rs16909892	0.88	None
		rs2036963	0.99	None
		rs28711421	0.99	None
		rs16909898	1	1.09916e-06	rs16909898	9	97270829	1190719	22	28217153	G/A	G	-4.87	NEFH	0.1	Trans
		"	"	5.9659e-18	rs16909898	9	97270829	1410289	9	97246526	G/A	G	8.63	PTCH1	0	Cis
		rs56149656	0.88	None
		rs28706464	0.89	None
		rs16909902	1	4.72593e-18	rs16909902	9	97276023	1410289	9	97246526	G/A	G	8.66	PTCH1	0	Cis
		rs3824488	1	4.29095e-18	rs3824488	9	97276485	1410289	9	97246526	T/C	T	8.67	PTCH1	0	Cis
		rs16909904	1	None
		rs1805155	0.88	None
		rs3780573	1	None
		rs28448271	1	None
		rs28520225	0.88	None
		rs28446116	0.88	None
		rs80155616	1	None
		rs28372566	0.88	None
		rs28510415	1	None
		rs28474857	1	None
		rs28673156	1	None
		rs2282040	1	None
		rs2282041	0.88	8.81947e-20	rs2282041	9	97288208	1410289	9	97246526	G/A	G	9.1	PTCH1	0	Cis
		rs3215874	1	None
		rs79057214	1	None
		rs28418339	0.99	None
		rs10512249	0.99	1.70297e-18	rs10512249	9	97296130	1410289	9	97246526	G/A	A	8.78	PTCH1	0	Cis
		rs60417486	0.93	None
		rs60150206	0.93	None
		rs28427480	0.95	None
		rs16909922	0.95	None
		rs28446321	0.95	None
		rs75614054	0.91	None
		rs113154802	0.87	None
PTCH1	rs10512249	rs59925771	0.95	None
		rs2282043	0.97	5.55283e-18	rs2282043	9	97252429	1410289	9	97246526	T/C	T	8.64	PTCH1	0	Cis
		rs75259420	0.97	None
		rs28583690	0.97	None
		rs28457693	0.86	None
		rs28377268	0.85	None
		rs867452	0.87	None
		rs28493225	0.96	None
		rs28494679	0.87	None
		rs28535536	0.87	None
		rs59015093	0.87	None
		rs16909892	0.87	None
		rs2036963	0.97	None
		rs28711421	0.97	None
		rs16909898	0.99	1.09916e-06	rs16909898	9	97270829	1190719	22	28217153	G/A	G	-4.87	NEFH	0.1	Trans
		"	"	5.9659e-18	rs16909898	9	97270829	1410289	9	97246526	G/A	G	8.63	PTCH1	0	Cis
		rs56149656	0.87	None
		rs28706464	0.88	None
		rs16909902	0.99	4.72593e-18	rs16909902	9	97276023	1410289	9	97246526	G/A	G	8.66	PTCH1	0	Cis
		rs3824488	0.99	4.29095e-18	rs3824488	9	97276485	1410289	9	97246526	T/C	T	8.67	PTCH1	0	Cis
		rs16909904	0.99	None
		rs1805155	0.87	None
		rs3780573	0.99	None
		rs28448271	0.99	None
		rs28520225	0.87	None
		rs28446116	0.87	None
		rs80155616	0.99	None
		rs28372566	0.87	None
		rs28510415	0.99	None
		rs28474857	0.99	None
		rs28673156	0.99	None
		rs2282040	0.99	None
		rs2282041	0.87	8.81947e-20	rs2282041	9	97288208	1410289	9	97246526	G/A	G	9.1	PTCH1	0	Cis
		rs3215874	0.99	None
		rs79057214	0.99	None
		rs28418339	0.97	None
		rs10512249	1	1.70297e-18	rs10512249	9	97296130	1410289	9	97246526	G/A	A	8.78	PTCH1	0	Cis
		rs60417486	0.95	None
		rs60150206	0.95	None
		rs28427480	0.96	None
		rs16909922	0.96	None
		rs28446321	0.96	None
		rs75614054	0.92	None
		rs113154802	0.88	None
TMEM163	rs1942055	rs998451	0.92	0.000116014	rs998451	2	135145758	2230382	2	134928335	G/A	A	3.85	MGAT5	0.04	Cis
		rs10171677	0.82	None
		rs10928513	0.93	None
		rs6723108	0.94	0.00201373	rs6723108	2	135196450	3520382	2	135430406	T/G	G	-3.09	CCNT2	0.37	Cis
		rs6756200	0.83	None
		rs1942055	1	0.00255458	rs1942055	2	135215394	3520382	2	135430406	G/C	G	-3.02	CCNT2	0.43	Cis
FAM13A	rs2869967	rs7682317	0.97	None
		rs4416442	0.98	None
		rs2869966	1	None
		rs2869967	1	1.13351e-05	rs2869967	4	90088355	3780735	6	119276183	T/C	C	-4.39	MCM9	0.43	Trans
		rs1812329	1	None
		rs2045517	1	None
		rs7674369	0.99	None
		rs6837671	0.99	None
FAM13A	rs6830970	rs10021465	0.88	None
		rs7682431	0.87	None
		rs28455964	1	None
		rs6830970	1	None
HHIP	rs1980057	rs1032297	0.82	None
		rs1512281	0.84	None
		rs12504628	0.89	None
		rs7697189	0.89	None
		rs1489763	0.97	None
		rs13129662	0.97	None
		rs1489762	0.97	None
		rs7435469	0.96	None
		rs11936476	0.97	None
		rs13147758	0.97	None
		rs13148031	0.97	None
		rs720484	0.97	None
		rs720485	0.97	None
		rs6828540	0.97	None
		rs6537291	0.85	None
		rs2130339	0.95	None
		rs36023701	0.97	None
		rs6830832	0.96	None
		rs11938745	0.97	None
		rs12506874	0.97	None
		rs6537292	0.98	None
		rs6829184	0.97	None
		rs12511230	0.97	None
		rs6831503	0.97	None
		rs1818444	0.89	None
		rs1828590	0.98	None
		rs1489760	0.98	None
		rs1489759	0.97	None
		rs10692527	0.91	None
		rs1813903	0.98	None
		rs995758	0.98	None
		rs12509311	0.98	None
		rs11100860	0.98	None
		rs201534938	0.99	None
		rs6537293	0.98	None
		rs6537294	0.99	None
		rs6842889	0.98	None
		rs1828591	0.98	None
		rs28626624	0.99	None
		rs1565330	1	None
		rs1980056	1	None
		rs1980057	1	None
		rs7655625	1	None
		rs13118928	1	None
		rs6537296	1	None
		rs1542725	1	None
		rs13113591	0.89	None
		rs13140176	0.89	None
		rs11940733	0.99	None
		rs12501071	0.98	None
		rs1512288	0.98	None
		rs6817273	0.98	None
		rs13141641	0.93	None
HHIP	rs1032295	rs1032295	1	None
HHIP	rs12504628	rs1032297	0.92	None
		rs1512281	0.94	None
		rs12504628	1	None
		rs7697189	1	None
		rs1489763	0.92	None
		rs13129662	0.92	None
		rs1489762	0.92	None
		rs7435469	0.91	None
		rs11936476	0.92	None
		rs13147758	0.92	None
		rs13148031	0.92	None
		rs720484	0.92	None
		rs720485	0.92	None
		rs6828540	0.92	None
		rs6537291	0.81	None
		rs2130339	0.9	None
		rs36023701	0.92	None
		rs6830832	0.91	None
		rs11938745	0.92	None
		rs12506874	0.92	None
		rs6537292	0.91	None
		rs6829184	0.9	None
		rs12511230	0.9	None
		rs6831503	0.9	None
		rs1818444	0.83	None
		rs1828590	0.91	None
		rs1489760	0.91	None
		rs1489759	0.9	None
		rs10692527	0.84	None
		rs1813903	0.91	None
		rs995758	0.91	None
		rs12509311	0.91	None
		rs11100860	0.89	None
		rs201534938	0.9	None
		rs6537293	0.89	None
		rs6537294	0.9	None
		rs6842889	0.89	None
		rs1828591	0.89	None
		rs28626624	0.9	None
		rs1565330	0.89	None
		rs1980056	0.89	None
		rs1980057	0.89	None
		rs7655625	0.89	None
		rs13118928	0.89	None
		rs6537296	0.89	None
		rs1542725	0.89	None
		rs13113591	0.8	None
		rs13140176	0.8	None
		rs11940733	0.88	None
		rs12501071	0.87	None
		rs1512288	0.87	None
		rs6817273	0.87	None
		rs13141641	0.82	None
